# Supplementary material for: Network meta-analysis with dose-response relationships
Source: BMC Med Res Methodol. 2026 Jan 13;26:17. doi: 10.1186/s12874-025-02754-4 (PMC12853944; doi:10.1186/s12874-025-02754-4)
Supplement: Supplementary file 1 — Additional file 1. Annotated R code for DR-NMA analyses. Contains the full R script used to implement standard NMA and DR-NMA models (including linear, exponential, quadratic, FP1, and RCS) with the netdose package. The script includes applications to hypothetical data, the general anesthesia dataset, and the antidepressant dataset. [file 12874_2025_2754_MOESM1_ESM.txt]

# R code for DR-NMA analyses 
#
# Load R package netdose
#
library("netdose")

# Load R package netmeta
#
library("netmeta")

# Load R package dplyr
#
library("dplyr")


#
#
# 1) Analysis of hypothetical data
#
#

dat0 <- data.frame(
  study = paste("Study", 1:6),
  int1 = c("A", "A", "A", "B", "C", "A"),
  dose1 = c(1, 1, 1, 2, 1, 2),
  int2 = c("P", "B", "C", "C", "P", "P"),
  dose2 = c(0, 2, 1.5, 1.5, 0, 0),
  d = rep(1, 6),
  se.d = rep(1, 6)) %>%
  mutate(
    treat1 = paste0(int1, ifelse(dose1 == 0, "", dose1)),
    treat2 = paste0(int2, ifelse(dose2 == 0, "", dose2))
  )
#
# Standard NMA (splitting approach)
#
nma0_split <- netmeta(d, se.d, treat1, treat2, study, data = dat0,
  reference.group = "P")
#
# Remove study 1 / disconnected network
#
dat0_sub <- subset(dat0, study != "Study 1")
# Disconnected network (warnings can be ignored)
dnma0 <- discomb(d, se.d, treat1, treat2, study, data = dat0_sub,
  reference.group = "P")
#
# Network graph / Figure 2
pdf("Figure2.pdf", width = 12, height = 6) 
#
par(mfrow = c(1, 2)) 
#
# Figure2a
netgraph(nma0_split,
         seq = c("A1", "B2", "C1.5", "A2", "C1", "P"),
         cex.number.of.studies = 1.4, scale = 1.2,
         cex.points = 3, cex = 2.3)
#
# Figure2b
netgraph(dnma0,
         cex.number.of.studies = 1.4, scale = 1.2,
         cex.points = 3, cex = 2.3)
#
invisible(dev.off())
#
# Standard NMA (lumping approach)
#
nma0_lump <- netmeta(d, se.d, int1, int2, study, data = dat0,
  reference.group = "P")
#
# Design matrix X (Section 3.1)
#
nma0_lump$X.matrix

#
# Dose-response NMA
#
# Common dose
#
dose0_c <- c(A = 1, B = 1, C = 1, P = 0)
#
# Linear dose-response function (Section 3.2.1)
#
drnma0 <- netdose(d, se.d, int1, dose1, int2, dose2, study,
  data = dat0, common.dose = dose0_c)
#
drnma0$B.matrix
drnma0$D.matrix
prmatrix(drnma0$X.matrix)
#
# Exponential dose-response function (Section 3.2.2)
#
drnma_exp <- netdose(d, se.d, int1, dose1, int2, dose2, study,
                  data = dat0, common.dose = dose0_c, method = "exp")
#
drnma_exp$D.matrix
#
# Fractional polynomials, p = 2 (Section 3.2.3)
#
drnma0_fp1_2 <- netdose(d, se.d, int1, dose1, int2, dose2, study,
  data = dat0, common.dose = dose0_c,
  method = "fp1", param = 2)
#
drnma0_fp1_2$D.matrix
prmatrix(drnma0_fp1_2$X.matrix)
#
# Restricted cubic splines with knots at 0.25, 0.5, 0.75 (Section 3.2.4)
#
drnma0_rcs <- netdose(d, se.d, int1, dose1, int2, dose2, study,
  data = dat0, common.dose = dose0_c,
  method = "rcs", param = c(0.25, 0.5, 0.75))
#
attr(drnma0_rcs$X.matrix, "param")
#
drnma0_rcs$D.matrix[, 5:8]
prmatrix(drnma0_rcs$X.matrix)
#
# Linear dose-response function for disconnected network (Section 3.2.6)
#
drnma1 <- netdose(d, se.d, int1, dose1, int2, dose2, study,
                  data = dat0_sub, common.dose = dose0_c)
#
drnma1$B.matrix
drnma1$D.matrix
prmatrix(drnma1$X.matrix)
#
#
# 2) Analysis of anesthesia data
#
#

# Recommended (or common) dose
#
dose1_rc <- c(
  aliz = 100, amis = 5, apre = 40, beta = 8, busp = 0.3,
  cp12 = 100, cycl = 50, dexa = 4, dime = 50, dixy = 10,
  dola = 12.5, domp = 5, drop = 1.25, fosa = 150, gran = 1,
  halo = 1, meto = 1.25, onda = 4, palo = 0.075, plac = 0,
  pred = 50, proc = 6, prom = 25, ramo = 0.3, 
  rola = 5, scop = 1.5, trop = 2)

# common agents
agents1 <- c("onda", "drop", "dexa", "meto", "gran")

# Standard NMA (without considering the doses)
#
dat1_nma <- pairwise(treat = list(agent1, agent2, agent3, agent4, agent5),
  event = list(event1, event2, event3, event4, event5),
  n = list(n1, n2, n3, n4, n5),
  studlab = study,
  data = anesthesia,
  append = FALSE)
#
nma1 <- netmeta(dat1_nma, reference = "plac")
#
# Figure 1 (a)
# 
netgraph(nma1, seq = "o")


# Analysis data set for DR-NMA
#
dat1 <- pairwise(
  agent = list(agent1, agent2, agent3, agent4, agent5),
  dose = list(dose1, dose2, dose3, dose4, dose5),
  event = list(event1, event2, event3, event4, event5),
  n = list(n1, n2, n3, n4, n5),
  studlab = study,
  data = anesthesia,
  append = FALSE)

# DR-NMA with linear dose-response function
#
drnma1 <- netdose(TE, seTE, agent1, dose1, agent2, dose2, studlab,
  data = dat1, common.dose = dose1_rc)

# DR-NMA with exponential dose-response function
#
drnma1_exp <- netdose(TE, seTE, agent1, dose1, agent2, dose2, studlab,
  data = dat1, common.dose = dose1_rc,
  method = "exponential")

# DR-NMA with quadratic polynomial dose-response function
#
drnma1_quad <- netdose(TE, seTE, agent1, dose1, agent2, dose2, studlab,
  data = dat1, common.dose = dose1_rc,
  method = "quadratic")

# DR-NMA with FP1 dose-response function with p = -2
#
drnma1_fp1_minus2 <- netdose(TE, seTE, agent1, dose1, agent2, dose2, studlab,
  data = dat1, common.dose = dose1_rc,
  method = "fp1", param = -2)

# DR-NMA with FP1 dose-response function with p = -1
#
drnma1_fp1_minus1 <- netdose(TE, seTE, agent1, dose1, agent2, dose2, studlab,
  data = dat1, common.dose = dose1_rc,
  method = "fp1", param = -1)

# DR-NMA with FP1 dose-response function with p = -0.5
#
drnma1_fp1_minus0.5 <- netdose(TE, seTE, agent1, dose1, agent2, dose2, studlab,
  data = dat1, common.dose = dose1_rc,
  method = "fp1", param = -0.5)

# DR-NMA with FP1 dose-response function with p = 0
#
drnma1_fp1_0 <-netdose(TE, seTE, agent1, dose1, agent2, dose2, studlab,
  data = dat1, common.dose = dose1_rc,
  method = "fp1", param = 0)

# DR-NMA with FP1 dose-response function with p = 0.5
#
drnma1_fp1_0.5 <- netdose(TE, seTE, agent1, dose1, agent2, dose2, studlab,
  data = dat1, common.dose = dose1_rc,
  method = "fp1", param = 0.5)

# DR-NMA with FP1 dose-response function with p = 1
#
drnma1_fp1_1 <- netdose(TE, seTE, agent1, dose1, agent2, dose2, studlab,
  data = dat1, common.dose = dose1_rc,
  method = "fp1", param = 1)

# DR-NMA with FP1 dose-response function with p = 2
#
drnma1_fp1_2 <- netdose(TE, seTE, agent1, dose1, agent2, dose2, studlab,
  data = dat1, common.dose = dose1_rc,
  method = "fp1", param = 2)

# DR-NMA with FP1 dose-response function with p = 3
#
drnma1_fp1_3 <- netdose(TE, seTE, agent1, dose1, agent2, dose2, studlab,
  data = dat1, common.dose = dose1_rc,
  method = "fp1", param = 3)

# DR-NMA with RCS dose-response function
#
drnma1_rcs <- netdose(TE, seTE, agent1, dose1, agent2, dose2, studlab,
  data = dat1, common.dose = dose1_rc,
  method = "rcs")
#
attr(drnma1_rcs$X.matrix, "param")

# DR-NMA with RCS dose-response function
#
drnma1_rcs2 <- netdose(TE, seTE, agent1, dose1, agent2, dose2, studlab,
  data = dat1, common.dose = dose1_rc,
  method = "rcs", p = c(0.25, 0.50, 0.75))
#
attr(drnma1_rcs2$X.matrix, "param")


# Forest plot of agents for DR-NMA models (exponential, FP1, RCS) 
# using the predicted values with the recommended or common dose
#
# Predicted values for exponential DR-NMA
#
pred_drnma1_exp <- predict(drnma1_exp) %>%
  mutate(model = "Exponential DR-NMA",
         colour = 4)
#
# Predicted values for FP1 (p = 0.5) DR-NMA
#
pred_drnma1_fp1_0.5 <- predict(drnma1_fp1_0.5) %>%
  mutate(model = "FP1 (p=0.5) DR-NMA",
         colour = 2)
#
# Predicted values for RCS DR-NMA
#
pred_drnma1_rcs <- predict(drnma1_rcs) %>%
  mutate(model = "RCS (10/50/90%) DR-NMA",
         colour = 6)
#
pred_nma1 <- pred_drnma1_exp %>%
  mutate(
    pred = nma1$TE.random[, "plac"][nma1$trts != "plac"],
    se.pred = nma1$seTE.random[, "plac"][nma1$trts != "plac"],
    model = "NMA",
    colour = 1)
#
pred1 <-
  as.data.frame(
    rbind(
      pred_nma1,
      pred_drnma1_exp,
      pred_drnma1_fp1_0.5,
      pred_drnma1_rcs)) %>%
  mutate(intervention = paste0(agent1, " (", dose1, ")"))
#
#
# Figure 3 (with subset of agents)
#
pred1_sub <- subset(pred1, agent1 %in% agents1)
#
m_pred1_sub <- metagen(
  pred, se.pred, studlab = model,
  subgroup = intervention, print.subgroup.name = FALSE,
  data = pred1_sub, sm = "RR",
  common = FALSE, random = FALSE,
  hetstat = FALSE)
#
pdf("Figure3.pdf")
dev.new()
forest(m_pred1_sub,
       weight.study = "same",
       col.study = m_pred1_sub$data$colour,
       col.square = m_pred1_sub$data$colour,
       xlim = c(0.25, 4),
       leftlabs = c("Agent (dose)"),
       leftcols = c("studlab"),
       smlab = "Comparison: other vs 'plac'\n(Random Effects Model)",
       file = "Figure3.pdf", width = 7.75,
       rows.gr = 2)
#
invisible(dev.off())
#
# Figure 4
#
pdf("Figure4.pdf")
#
plot(drnma1_fp1_0.5, agents = agents1, ylim = c(-4, 1.5))
#
invisible(dev.off())
#
# Supplementary Figure 1 (Additional file 2)
#
m_pred1 <- metagen(
  pred, se.pred, studlab = model,
  subgroup = intervention, print.subgroup.name = FALSE,
  data = pred1, sm = "RR",
  common = FALSE, random = FALSE,
  hetstat = FALSE)
#
forest(m_pred1,
       weight.study = "same",
       col.study = m_pred1$data$colour, col.square = m_pred1$data$colour,
       xlim = c(0.01, 25),
       leftlabs = c("Agent (dose)"),
       leftcols = c("studlab"),
       smlab = "Comparison: other vs 'plac'\n(Random Effects Model)",
       file = "Additional file 2.pdf", width = 7.75,
       rows.gr = 2)
#
# Supplementary Figure 2 (Additional file 3)
pdf("Additional file 3.pdf")
#
plot(drnma1_exp, agents = agents1, ylim = c(-4, 1.5))
#
invisible(dev.off())
#
# Supplementary Figure 3 (Additional file 4)
pdf("Additional file 4.pdf")
#
plot(drnma1_rcs, agents = agents1, ylim = c(-4, 1.5))
#
invisible(dev.off())

#
#
# 3) Analysis of antidepressant data
#
#

# Standard NMA

# prepare the data for NMA
# Traditional approach: Lumping intervention nodes
# Check for duplicate drugs within each study
#
drug_duplicates <- antidepressants %>%
  group_by(studyid, drug) %>%  # Group by studyid and drug
  summarise(Count = n(), .groups = "drop") %>%  # Count occurrences of each drug within each studyid
  filter(Count > 1)  # Filter for duplicates (Count > 1)

# Combine studies with duplicate drugs by aggregating values
#
antidepressants2 <- antidepressants %>%
  group_by(studyid, drug) %>%  # Group by studyid and drug
  summarise(
    r = sum(r, na.rm = TRUE), # Sum number of events
    n = sum(n, na.rm = TRUE), # Sum sample sizes
    .groups = "drop"
  )


dat_nma2 <- pairwise(treat = drug, event = r, n = n, studlab = studyid,
  data = antidepressants2, sm = "OR",
  append = FALSE)

# Standard NMA (without considering the doses)
#
nma2 <- netmeta(dat_nma2, reference.group = "placebo")
#
pdf("Figure1.pdf", width = 13, height = 6) 

par(mfrow = c(1, 2)) 

# Figure 1 (a)
# 
netgraph(nma1, seq = "o")

# Figure 1 (b)
#
netgraph(nma2, seq = "o")

#
invisible(dev.off())


# Analysis data set for DR-NMA
#
dat2 <- pairwise(
  agent = drug, dose = dose,
  event = r, n = n, studlab = studyid,
  data = antidepressants, sm = "OR",
  append = FALSE)

# DR-NMA with linear dose-response function
#
drnma2 <- netdose(TE, seTE, agent1, dose1, agent2, dose2, studlab,
                  data = dat2)

# DR-NMA with exponential dose-response function
#
drnma2_exp <- netdose(TE, seTE, agent1, dose1, agent2, dose2, studlab,
                      data = dat2, method = "exponential")

# DR-NMA with quadratic polynomial dose-response function
#
drnma2_quad <- netdose(TE, seTE, agent1, dose1, agent2, dose2, studlab,
                       data = dat2, method = "quadratic")

# DR-NMA with FP1 dose-response function with p = -2
#
drnma2_fp1_minus2 <- netdose(TE, seTE, agent1, dose1, agent2, dose2, studlab,
                             data = dat2, method = "fp1", param = -2)

# DR-NMA with FP1 dose-response function with p = -1
#
drnma2_fp1_minus1 <- netdose(TE, seTE, agent1, dose1, agent2, dose2, studlab,
                             data = dat2, method = "fp1", param = -1)

# DR-NMA with FP1 dose-response function with p = -0.5
#
drnma2_fp1_minus0.5 <- netdose(TE, seTE, agent1, dose1, agent2, dose2, studlab,
                               data = dat2, method = "fp1", param = -0.5)

# DR-NMA with FP1 dose-response function with p = 0
#
drnma2_fp1_0 <-netdose(TE, seTE, agent1, dose1, agent2, dose2, studlab,
                       data = dat2, method = "fp1", param = 0)

# DR-NMA with FP1 dose-response function with p = 0.5
#
drnma2_fp1_0.5 <- netdose(TE, seTE, agent1, dose1, agent2, dose2, studlab,
                          data = dat2, method = "fp1", param = 0.5)

# DR-NMA with FP1 dose-response function with p = 1
#
drnma2_fp1_1 <- netdose(TE, seTE, agent1, dose1, agent2, dose2, studlab,
                        data = dat2, method = "fp1", param = 1)

# DR-NMA with FP1 dose-response function with p = 2
#
drnma2_fp1_2 <- netdose(TE, seTE, agent1, dose1, agent2, dose2, studlab,
                        data = dat2, method = "fp1", param = 2)

# DR-NMA with FP1 dose-response function with p = 3
#
drnma2_fp1_3 <- netdose(TE, seTE, agent1, dose1, agent2, dose2, studlab,
                        data = dat2, method = "fp1", param = 3)

# DR-NMA with RCS dose-response function
#
drnma2_rcs <- netdose(TE, seTE, agent1, dose1, agent2, dose2, studlab,
                      data = dat2, method = "rcs")

# DR-NMA with RCS dose-response function
#
drnma2_rcs2 <- netdose(TE, seTE, agent1, dose1, agent2, dose2, studlab,
                       data = dat2, method = "rcs", p = c(0.25, 0.50, 0.75))


# Forest plot of agents for DR-NMA models (exponential, FP1, RCS) 
# using the predicted values
#
# Predicted values for exponential DR-NMA
#
pred_drnma2_exp <- predict(drnma2_exp) %>%
  mutate(model = "Exponential DR-NMA",
         colour = 4)
#
# Predicted values for FP1 (p = 0.5) DR-NMA
#
pred_drnma2_fp1_0.5 <- predict(drnma2_fp1_0.5) %>%
  mutate(model = "FP1 (p=0.5) DR-NMA",
         colour = 2)
#
# Predicted values for RCS DR-NMA
#
pred_drnma2_rcs <- predict(drnma2_rcs) %>%
  mutate(model = "RCS (10/50/90%) DR-NMA",
         colour = 6)
#
pred_nma2 <- pred_drnma2_exp %>%
  mutate(
    pred = nma2$TE.random[, "placebo"][nma2$trts != "placebo"],
    se.pred = nma2$seTE.random[, "placebo"][nma2$trts != "placebo"],
    model = "NMA",
    colour = 1)
#
pred2 <-
  as.data.frame(
    rbind(
      pred_nma2,
      pred_drnma2_exp,
      pred_drnma2_fp1_0.5,
      pred_drnma2_rcs)) %>%
  mutate(intervention = paste0(agent1, " (", dose1, ")"))
#
m_pred2 <- metagen(
  pred, se.pred, studlab = model,
  subgroup = intervention, print.subgroup.name = FALSE,
  data = pred2, sm = "RR",
  common = FALSE, random = FALSE,
  hetstat = FALSE)
#
# Supplementary Figure 4 (Additional file 6)
#
forest(m_pred2,
       weight.study = "same",
       col.study = m_pred2$data$colour, col.square = m_pred2$data$colour,
       xlim = c(0.01, 25),
       leftlabs = c("Agent (dose)"),
       leftcols = c("studlab"),
       smlab = "Comparison: other vs 'placebo'\n(Random Effects Model)",
       file = "Additional file 6.pdf", width = 7.75,
       rows.gr = 2)
#
# Supplementary Figure 5 (Additional file 7)
#
pdf("Additional file 7.pdf")
#
plot(drnma2_rcs, ylim = c(-0.5, 2))
#
invisible(dev.off())
